# Supplementary material for: Expressing Anger Is More Dangerous than Feeling Angry when Driving
Source: PLoS One. 2016 Jun 3;11(6):e0156948. doi: 10.1371/journal.pone.0156948 (PMC4892685; doi:10.1371/journal.pone.0156948)
Supplement: S1 File — Behavior data for all participants. (XLSX) [file pone.0156948.s001.xlsx]

## Sheet: Sheet1
id	sex	age	YofD	DofD	Punish1	Punish2	d_estim	d_speed	d_speedstv	d_speeddown	d_speedup	d_speedratio	d_fastt	d_fastv	d_wheel	d_acci	d_turn	d_relea	d_brake	d_horn	d_light	e14_1	e14_2	e14_3	e14_4	e14_5	e14_6	DAS	DAX1	DAX2	DAX3	DAX4	DAX5	DAX	AT1	AT2	AT
1	1	24	2	0.1	3	200	910.473	31.4295	17.8483	38.8013	43.283	0.896456	82000	0.591831	0.045186	2	7	7	2	0	5	0	1	0	0	1	0	51	2.2	1	1.8	3.6	5	8.6	10	13	28
2	1	27	3	2	6	200	914.17	28.4328	16.6875	33.232	41.0162	0.810216	93000	0.319407	0.05646	0	11	7	5	0	5	0	0	0	0	0	0	34	1.6	1	1.8	3	4.4	7.4	12	7	23
3	1	23	4	2	0	100	903.803	33.5278	22.2294	36.1608	48.6909	0.742662	93250	0.625806	0.060339	0	6	7	3	0	4	0	0	0	0	0	0	45	1.8	1	1.6	3	4.4	7.4	12	9	25
4	2	23	2	1	3	200	918.706	27.1648	16.8804	35.1572	36.1278	0.973134	100000	0.233815	0.058989	1	9	7	2	2	4	0	1	0	0	0	0	45	2.8	1	1	3	4.8	7.8	11	9	22
5	2	25	1.5	0.6	0	0	915.22	15.8611	9.44349	14.6365	20.2346	0.723338	9750	0.387379	0.04117	0	7	7	5	0	4	0	0	0	0	0	0	44	2.2	1	1	3.8	4.2	8	11	8	23
6	2	34	4.5	4	0	200	916.723	23.2423	14.1843	27.8696	34.2962	0.812615	59000	0.269714	0.057265	0	7	11	3	0	2	0	1	0	0	0	0	19	1.4	1	1.4	2.2	3.8	6	10	10	22
7	1	29	6	15	3	200	918.661	18.9293	12.7835	22.032	28.4518	0.774361	54750	0.207366	0.051365	0	7	7	6	0	3	0	0	0	0	0	0	52	1.8	1	1.8	2.8	4.6	7.4	11	7	22
8	2	22	1.2	0.8	0	0	897.065	31.5968	15.8126	33.5858	35.7674	0.939007	126000	0.220073	0.061968	0	5	6	5	0	6	0	1	0	0	0	0	46	2	1	1.2	3.6	4.2	7.8	13	13	29
9	1	24	3	1	0	0	905.966	46.9705	23.4781	49.7784	61.1635	0.813857	150250	0.781655	0.067002	0	9	3	4	0	6	1	0	0	0	0	1	32	1.4	1.2	1.8	3	4.4	7.4	9	8	21
10	2	26	2	5	0	0	925.672	26.8697	12.6354	30.9981	27.218	1.13888	70750	0.22033	0.022464	2	7	7	4	0	5	0	0	0	0	0	0	33	2.6	1.2	1	3.2	4.8	8	11	11	28
11	1	27	5	0.5	0	0	911.84	17.7443	10.4705	19.2773	22.454	0.858526	11250	0.06367	0.032923	0	8	7	4	0	6	0	0	0	0	0	1	44	1.4	1	1.2	3	3.6	6.6	11	6	19
12	1	23	2	2	0	50	907.894	34.291	15.9834	33.7024	40.0415	0.841686	130750	0.291703	0.06895	1	6	7	1	0	4	0	0	0	0	0	0	38	1.4	1	1.2	3.2	3.6	6.8	9	9	22
13	1	26	2.5	0.8	0	0	910.857	27.3976	20.202	38.8013	43.283	0.896456	112250	0.471269	0.06858	0	8	7	5	2	6	0	0	0	0	1	0	25	1.6	1	1	3.8	3.6	7.4	5	5	13
14	1	25	4	0.8	0	0	913.968	40.259	15.4912	35.1572	36.1278	0.973134	144750	0.317395	0.039689	0	9	7	2	0	5	0	0	0	0	0	0	60	2.2	1	1.6	3	4.8	7.8	15	7	27
15	2	25	3	3	6	400	909.161	23.1137	12.6111	33.2615	31.8643	1.04385	56750	0.189936	0.03706	0	6	7	2	0	2	0	0	0	1	0	0	27	1.2	1.2	1	3	3.4	6.4	12	11	27
16	1	34	14	5	0	0	913.737	18.2958	13.9376	25.4526	32.4454	0.784473	61500	0.338233	0.045264	1	7	7	5	0	3	0	0	0	0	0	0	47	2.6	1.4	2	2.6	6	8.6	13	13	33
17	2	24	1	0.5	0	200	912.843	16.9371	10.6719	26.5123	26.9502	0.983754	18250	0.119126	0.049172	0	9	7	2	0	3	0	0	0	0	0	0	25	5.4	1	1.2	2.6	7.6	10.2	9	10	23
18	2	25	7	3.5	0	0	924.836	15.9049	9.54759	20.5704	22.1002	0.930781	14500	0.263193	0.039056	2	3	7	5	0	4	0	0	0	0	0	0	34	2.6	1	1.4	2.8	5	7.8	14	12	30
20	2	33	5	3	0	0	921.022	21.4372	20.3424	31.0916	36.0139	0.86332	97000	0.455385	0.086891	0	7	7	4	0	7	0	0	0	0	0	0	21	1.4	1	1.2	3	3.6	6.6	7	11	23
22	1	31	3	3.5	0	100	914.369	25.6591	14.7315	34.8546	34.8187	1.00103	68500	0.390533	0.04744	1	8	7	5	0	3	0	0	0	0	0	0	34	1.8	1.2	1	2.8	4	6.8	14	11	30
23	1	27	4	1.2	0	0	915.13	19.3837	10.9939	23.9462	26.4473	0.905432	23500	0.163915	0.046238	0	8	7	3	0	3	1	1	0	0	0	1	21	1.6	1.2	1.8	2	4.6	6.6	9	11	23
24	2	33	3	6	3	200	923.031	20.6646	12.7041	27.5876	29.205	0.94462	50500	0.213755	0.048881	0	9	7	2	0	2	0	0	0	0	0	0	31	1.6	1	1.6	3	4.2	7.2	10	12	27
25	1	27	9	40	0	0	915.443	26.713	18.8148	36.7378	42.5524	0.863355	105750	0.489755	0.055206	0	1	7	3	0	3	0	0	0	0	0	0	48	1.2	1	1.2	3	3.4	6.4	7	4	14
26	2	24	1	400	0	0	929.619	17.6875	6.8369	19.5671	22.2612	0.878978	0	0	0.034878	0	9	7	2	0	3	0	0	0	0	0	0	31	2	1	1.4	3.2	4.4	7.6	11	10	23
27	2	25	3	2	0	0	920.043	14.3596	14.3104	28.3716	31.1961	0.909459	58500	0.315257	0.036553	0	8	7	5	0	3	0	0	0	0	0	0	42	1.8	1	1.8	3.2	4.6	7.8	10	10	24
28	1	24	5	1.8	2	400	924.38	16.5369	11.4894	23.5004	24.6987	0.951482	43750	0.1534	0.039118	0	9	7	4	0	2	1	1	0	0	1	1	40	1.4	1	1.6	3.8	4	7.8	12	9	25
30	1	44	18	10	0	0	916.358	21.3265	13.2375	25.4747	30.5245	0.834563	61250	0.254671	0.066649	0	8	7	4	0	4	0	1	0	0	1	0	33	1	1	1	3	3	6	9	6	17
31	1	39	10	10	0	0	908.898	15.6863	15.2639	31.4071	27.4816	1.14284	70000	0.355691	0.037161	1	8	7	3	0	4	1	0	0	0	1	0	32	1.8	1.2	1.4	2.6	4.4	7	13	11	30
32	1	49	14	36	0	0	915.716	21.3847	13.1179	28.563	30.6064	0.933233	51750	0.262643	0.067863	0	8	7	6	0	4	0	1	0	0	1	0	21	1.6	1	1.6	2.8	4.2	7	5	6	13
33	1	34	4	5	0	0	922.264	27.8307	17.5617	38.9073	41.7906	0.931007	127750	0.394091	0.068926	1	9	7	5	0	4	0	1	0	1	0	1	36	1.8	1	1	3	3.8	6.8	14	12	33
34	1	31	6	3.5	0	0	918.873	23.366	15.7374	31.5648	32.3923	0.974455	70500	0.412762	0.049655	0	8	7	7	0	5	0	1	0	0	0	1	36	2	1.8	2.4	2.6	6.2	8.8	11	6	19
35	1	56	30	20	0	0	914.963	21.3569	12.4735	23.4639	28.9837	0.809556	47500	0.280402	0.062439	0	4	7	8	0	5	0	0	0	0	0	0	31	2	1	1.6	2.6	4.6	7.2	7	6	15
36	1	50	28	280	0	0	926.329	20.9097	12.0811	26.7045	26.7205	0.999401	41000	0.193766	0.053307	0	7	7	4	0	3	0	0	0	0	0	0	14	1.8	1	1.4	3	4.2	7.2	9	8	19
37	2	35	4	2	0	0	924.768	17.3603	11.94	32.8059	34.3289	0.955636	147250	0.015546	0.045829	1	6	5	3	0	5	0	0	0	0	0	0	53	1	1	1	2.6	3	5.6	16	16	40
38	1	40	3	3	0	0	923.148	19.672	14.5934	32.5066	32.5651	0.998204	97500	0.267517	0.087416	0	8	7	6	0	3	0	0	0	0	0	0	46	1.8	1	1	3	3.8	6.8	12	8	24
40	2	35	9	10	0	200	913.793	21.7824	12.42	29.3748	28.2614	1.0394	52750	0.126307	0.033857	0	7	7	3	0	4	0	0	0	0	0	0	21	1.4	1	1	3	3.4	6.4	9	11	24
41	1	22	4	3	0	0	919.229	20.8439	13.7997	27.9051	28.7868	0.96937	60250	0.259516	0.06224	0	9	7	5	0	4	1	1	0	0	1	1	37	2.6	1.8	1.8	2.8	6.2	9	10	9	23
42	2	37	4	4.9	3	1000	934.694	15.7142	14.179	27.1739	30.8478	0.880903	53000	0.148683	0.066567	1	7	7	3	0	3	0	1	0	1	1	1	40	1.8	1	1.2	3.2	4	7.2	11	10	23
